# Supplementary material for: Parental effects influence life history traits and covary with an environmental cline in common frog populations
Source: Oecologia. 2020 Apr 10;192(4):1013–22. doi: 10.1007/s00442-020-04642-8 (PMC7165185; doi:10.1007/s00442-020-04642-8)
Supplement: Supplementary file 2 — Supplementary file2 (XLS 56 kb) [file 442_2020_4642_MOESM2_ESM.xls]

## Sheet: Data
study	species	year	population	location	food	sample	latitude	longitude	tempMean*	tempSD	tempCV	date.spring	date.repr	delay	larv.per	larv.per.se	mass	mass.se	g.rate	g.rate.se	temp_lab	density	photoperiod	study_location	comments
Merila et al 2000	temporaria	1998	Lund	Lund	3.1	9	55.66	13.21	276.45	4.10122	1.48353	1998-02-20	1998-04-12	51	31	1.26505	0.543807	NA	0.0260909	0.0015455	22	1.42857	16_8	Uppsala	high food level 22C
Merila et al 2000	temporaria	1998	Kiruna	Kiruna	3.1	9	67.83	20.22	273.95	1.41421	0.516231	1998-04-25	1998-05-30	35	20.57	0.9488	0.495468	0.075528	0.024	0.0010909	22	1.42857	16_8	Uppsala	high food level 22C
Palo et al 2003_Laugen et al 2003	temporaria	1998	Lund	Lund	3.1	43	55.66	13.21	274.05	2.54558	0.928876	1998-02-20	1998-04-09	48	38.8406	1.2077	0.512	0.0453335	0.0131821	NA	18	1.11111	16_8	Uppsala	Ad libitum food; no date for the rest of populations; different gr in article
Palo et al 2003_Laugen et al 2003	temporaria	1998	Kilpisjarvi	NaimakkaA	3.1	43	69.05	20.783	275.95	0.848528	0.307493	1998-05-05	1998-06-04	30	29.9034	1.2077	0.576	0.0426665	0.0403867	NA	18	1.11111	16_8	Uppsala	Ad libitum food; no date for the rest of populations; different gr in article
Palo et al 2003_Laugen et al 2003	temporaria	1998	Lund	Lund	3.1	43	55.66	13.21	274.05	2.54558	0.928876	1998-02-20	1998-04-09	48	29.4203	1.2077	0.410667	0.0426665	0.0410499	NA	22	1.11111	16_8	Uppsala	Ad libitum food; no date for the rest of populations; different gr in article
Palo et al 2003_Laugen et al 2003	temporaria	1998	Kilpisjarvi	NaimakkaA	3.1	43	69.05	20.783	275.95	0.848528	0.307493	1998-05-05	1998-06-04	30	19.5169	1.2077	0.426667	0.042667	0.0618797	NA	22	1.11111	16_8	Uppsala	Ad libitum food; no date for the rest of populations; different gr in article
Laurila et al 2002	temporaria	1999	Tvedora	Lund	3.1	135	55.7	13.433	276.45	5.79828	2.0974	1999-02-25	1999-03-27	30	24.785	0.181697	0.392	0.00332332	0.01595	0.000190205	21	1.33333	18_6	Uppsala	Constant water level treatm., Ad libitum: fed every fourth day with a finely ground 3:1 mixture of rabbit pellets and aquarium fish flakes
Laurila et al 2002	temporaria	1999	Esrange	Esrange	3.1	135	68	20	278.25	3.25269	1.16898	1999-05-01	1999-05-28	27	22.49	0.199917	0.367	0.00408466	0.01615	0.000215639	21	1.33333	18_6	Uppsala	Constant water level treatm., Ad libitum: fed every fourth day with a finely ground 3:1 mixture of rabbit pellets and aquarium fish flakes
Laurila et al 2001	temporaria	2000	Tvedora	Lund	spinach	20	55.7	13.43	279.55	1.69706	0.607067	2000-02-25	2000-04-07	42	43.9062	1.25	0.541538	0.043077	0.0125	1.1364	20	1.11111	16_8	Uppsala	20C, +1 treatment, day length chosen to be the same in both populations, photoperiod at start 14.04+1month
Laurila et al 2001	temporaria	2000	Kilpisjarvi	NaimakkaA	spinach	20	69.05	20.783	278.35	0.565685	0.203228	2000-05-05	2000-06-09	35	31.0938	0.9374	0.806154	0.024615	0.0254717	0.6792	20	1.11111	16_8	Uppsala	20C, -2 treatment, day length chosen to be the same in both populations, photoperiod at start 16.06-2 months
Laurila et al 2008	temporaria	2001	Kabusa	Bollerup	spinach	10	55.43	13.58	277.45	5.51543	1.9879	2001-02-25	2001-04-07	41	32.4449	1.2115	0.74689	NA	0.0229978	0.0010509	18	0.833333	16_8	Uppsala	No predator, high temp treatment
Laurila et al 2008	temporaria	2001	Barsjon	Bollerup	spinach	10	56.216	13.58	277.9	2.05061	0.737895	2001-02-25	2001-04-08	42	31.2335	1.2115	0.739713	NA	0.0239934	0.0010509	18	0.833333	16_8	Uppsala	No predator, high temp treatment
Laurila et al 2008	temporaria	2001	Stora Almby	Uppsala	spinach	10	59.85	17.28	278.25	6.6468	2.38879	2001-03-20	2001-04-27	38	35.0881	1.1013	0.663636	0.041626	0.0190155	0.0009956	18	0.833333	16_8	Uppsala	No predator, high temp treatment
Laurila et al 2008	temporaria	2001	Soderfors	Gavle	spinach	10	60.316	17.12	273.1	6.57609	2.40794	2001-03-25	2001-04-26	32	32.4449	1.2114	0.741148	0.038756	0.0229978	0.0010509	18	0.833333	16_8	Uppsala	No predator, high temp treatment
Laurila et al 2008	temporaria	2001	Mjosjo	Harnosand	spinach	10	63.816	18.52	280.8	6.29325	2.24119	2001-04-10	2001-05-10	30	31.0132	1.1013	1.00813	NA	0.0330088	0.0009955	18	0.833333	16_8	Uppsala	No predator, high temp treatment
Laurila et al 2008	temporaria	2001	Jukkasjarvi	Esrange	spinach	10	67.85	21.02	272.5	7.14178	2.62084	2001-05-01	2001-05-20	19	29.5815	1.2115	0.690909	0.041627	0.0229978	0.0010509	18	0.833333	16_8	Uppsala	No predator, high temp treatment
Laurila et al 2008	temporaria	2001	Karesuando	Karesuando	spinach	10	68.466	22.25	272.05	8.06102	2.96306	2001-05-01	2001-05-20	19	28.8106	1.1013	0.706699	0.041627	0.0249889	0.0009955	18	0.833333	16_8	Uppsala	No predator, high temp treatment
Merilä et al 2004	temporaria	2001	S1	Kristianstad	spinach	60	56.15	14.51	274.65	5.51543	2.00817	2001-03-01	2001-04-06	36	22.7941	0.1765	NA	NA	NA	NA	21	1.33333	18_6	Uppsala	Control, Fed ad libitum; slightly boiled spinach
Merilä et al 2004	temporaria	2001	S2	RyngeV	spinach	60	55.59	13.72	275.4	3.88909	1.41216	2001-02-25	2001-04-06	40	22.8529	0.1765	NA	NA	NA	NA	21	1.33333	18_6	Uppsala	Control, Fed ad libitum; slightly boiled spinach
Merilä et al 2004	temporaria	2001	S3	Lund	spinach	60	55.73	13.49	275.2	5.44472	1.97846	2001-03-01	2001-04-06	36	23.1029	0.2206	NA	NA	NA	NA	21	1.33333	18_6	Uppsala	Control, Fed ad libitum; slightly boiled spinach
Merilä et al 2004	temporaria	2001	S4	HorbyA	spinach	60	55.95	13.56	275.1	4.73762	1.72214	2001-03-05	2001-04-06	32	22.3676	0.2059	NA	NA	NA	NA	21	1.33333	18_6	Uppsala	Control, Fed ad libitum; slightly boiled spinach
Merilä et al 2004	temporaria	2001	S5	Urshult-Hunninge	spinach	60	56.52	14.83	274.45	3.81838	1.39128	2001-03-05	2001-04-06	32	22.5882	0.2206	NA	NA	NA	NA	21	1.33333	18_6	Uppsala	Control, Fed ad libitum; slightly boiled spinach
Merilä et al 2004	temporaria	2001	N1	Karesuando	spinach	60	69.2	20.2	277.95	6.50538	2.34049	2001-05-05	2001-05-19	14	20.1912	0.3088	NA	NA	NA	NA	21	1.33333	18_6	Uppsala	Control, Fed ad libitum; slightly boiled spinach
Merilä et al 2004	temporaria	2001	N2	Karesuando	spinach	60	68.62	21.65	277.95	6.50538	2.34049	2001-05-01	2001-05-19	18	21.8382	0.353	NA	NA	NA	NA	21	1.33333	18_6	Uppsala	Control, Fed ad libitum; slightly boiled spinach
Merilä et al 2004	temporaria	2001	N3	NedreSopperoV	spinach	60	68.29	21.23	270.45	8.48528	3.13747	2001-05-01	2001-05-19	18	21.8382	0.353	NA	NA	NA	NA	21	1.33333	18_6	Uppsala	Control, Fed ad libitum; slightly boiled spinach
Merilä et al 2004	temporaria	2001	N4	Esrange	spinach	60	67.98	20.93	270.9	8.27315	3.05395	2001-04-25	2001-05-19	24	22.4265	0.3382	NA	NA	NA	NA	21	1.33333	18_6	Uppsala	Control, Fed ad libitum; slightly boiled spinach
Merilä et al 2004	temporaria	2001	N5	RensjonA	spinach	60	68.12	20.29	269.65	9.61665	3.56635	2001-05-01	2001-05-19	18	21.3382	0.3089	NA	NA	NA	NA	21	1.33333	18_6	Uppsala	Control, Fed ad libitum; slightly boiled spinach
Lindgren&Laurila 2010	temporaria	2004	Jukkasjarvi	Esrange	spinach	5	67.85	21.033	277.95	0.424264	0.15264	2004-04-25	2004-05-20	25	27.3333	0.7246	0.415942	0.018841	0.0150805	0.0010345	18	0.125	18_6	Uppsala	No predator, alone, low density treatment
Lind&Johansson 2007_Lind et al 2011_Lind&Johansson 2011	temporaria	2005	ahallan	UmeaFlygplats	2.1	40	63.66	20.383	274.95	0.707107	0.257176	2005-04-10	2005-05-02	22	25.4875	0.541307	0.465	0.010177	0.0182442	NA	22	1.33333	18_6	Umea	Mix 1:2, data from Martin
Lind&Johansson 2007_Lind et al 2011_Lind&Johansson 2011	temporaria	2005	algrundet	UmeaFlygplats	2.1	40	63.68	20.416	274.95	0.707107	0.257176	2005-04-10	2005-05-02	22	24.44	0.567881	0.48	0.0153478	0.0196399	NA	22	1.33333	18_6	Umea	Mix 1:2, data from Martin
Lind&Johansson 2007_Lind et al 2011_Lind&Johansson 2011	temporaria	2005	bredskar	UmeaFlygplats	2.1	40	63.65	20.3	274.95	0.707107	0.257176	2005-04-10	2005-05-02	22	26.1778	0.499382	0.487778	0.012886	0.0186333	NA	22	1.33333	18_6	Umea	Mix 1:2, data from Martin
Lind&Johansson 2007_Lind et al 2011_Lind&Johansson 2011	temporaria	2005	buten	UmeaFlygplats	2.1	40	63.716	20.433	274.95	0.707107	0.257176	2005-04-10	2005-05-02	22	27.075	0.507004	0.415	0.014516	0.0153278	NA	22	1.33333	18_6	Umea	Mix 1:2, data from Martin
Lind&Johansson 2007_Lind et al 2011_Lind&Johansson 2011	temporaria	2005	gashallan	UmeaFlygplats	2.1	40	63.65	20.25	274.95	0.707107	0.257176	2005-04-10	2005-05-02	22	24.8857	0.609226	0.468571	0.0140456	0.0188289	NA	22	1.33333	18_6	Umea	Mix 1:2, data from Martin
Lind&Johansson 2007_Lind et al 2011_Lind&Johansson 2011	temporaria	2005	grisslogern	UmeaFlygplats	2.1	40	63.783	20.616	274.95	0.707107	0.257176	2005-04-10	2005-05-02	22	26.9333	0.481894	0.491111	0.0205781	0.0182343	NA	22	1.33333	18_6	Umea	Mix 1:2, data from Martin
Lind&Johansson 2007_Lind et al 2011_Lind&Johansson 2011	temporaria	2005	lillklyvan	UmeaFlygplats	2.1	40	63.7	20.333	274.95	0.707107	0.257176	2005-04-10	2005-05-02	22	26.82	0.410366	0.473	0.0107548	0.0176361	NA	22	1.33333	18_6	Umea	Mix 1:2, data from Martin
Lind&Johansson 2007_Lind et al 2011_Lind&Johansson 2011	temporaria	2005	savar.tarnogern	UmeaFlygplats	2.1	40	63.75	20.6	274.95	0.707107	0.257176	2005-04-10	2005-05-02	22	25.32	0.474412	0.461	0.0132035	0.018207	NA	22	1.33333	18_6	Umea	Mix 1:2, data from Martin
Lind&Johansson 2007_Lind et al 2011_Lind&Johansson 2011	temporaria	2005	svart.lass	UmeaFlygplats	2.1	40	63.68	20.45	274.95	0.707107	0.257176	2005-04-10	2005-05-02	22	24.76	0.679411	0.426	0.0317175	0.0172052	NA	22	1.33333	18_6	Umea	Mix 1:2, data from Martin
Lind&Johansson 2007_Lind et al 2011_Lind&Johansson 2011	temporaria	2005	vitskar	UmeaFlygplats	2.1	40	63.66	20.366	274.95	0.707107	0.257176	2005-04-10	2005-05-02	22	24.32	0.407922	0.454	0.0156844	0.0186678	NA	22	1.33333	18_6	Umea	Mix 1:2, data from Martin
Lind&Johansson 2007_Lind et al 2011_Lind&Johansson 2011	temporaria	2006	ahallan	UmeaFlygplats	2.1	40	63.66	20.383	278.7	7.00036	2.51179	2006-04-10	2006-05-09	29	25.275	0.245914	0.52	0.0101504	0.0205737	NA	22	1.33333	18_6	Umea	Mix 1:1, data from Martin
Lind&Johansson 2007_Lind et al 2011_Lind&Johansson 2011	temporaria	2006	algrundet	UmeaFlygplats	2.1	40	63.68	20.416	278.7	7.00036	2.51179	2006-04-10	2006-05-09	29	24.1525	0.279405	0.525833	0.0129368	0.0217714	NA	22	1.33333	18_6	Umea	Mix 1:1, data from Martin
Lind&Johansson 2007_Lind et al 2011_Lind&Johansson 2011	temporaria	2006	bredskar	UmeaFlygplats	2.1	40	63.65	20.3	278.7	7.00036	2.51179	2006-04-10	2006-05-09	29	24.9389	0.31411	0.522222	0.0110275	0.0209401	NA	22	1.33333	18_6	Umea	Mix 1:1, data from Martin
Lind&Johansson 2007_Lind et al 2008_Lind et al 2011_Lind&Johansson 2011	temporaria	2006	lillklyvan	UmeaFlygplats	2.1	40	63.65	20.25	278.7	7.00036	2.51179	2006-04-10	2006-05-09	29	25.2227	0.36726	0.521818	0.012122	0.0206884	NA	22	1.33333	18_6	Umea	Mix 1:1, data from Martin
Lind&Johansson 2007_Lind et al 2008_Lind et al 2011_Lind&Johansson 2011	temporaria	2006	oster.hallskar	UmeaFlygplats	2.1	40	63.783	20.616	278.7	7.00036	2.51179	2006-04-10	2006-05-09	29	27.4556	1.26756	0.524444	0.0197984	0.0191016	NA	22	1.33333	18_6	Umea	Mix 1:1, data from Martin
Lind&Johansson 2007_Lind et al 2008_Lind et al 2011_Lind&Johansson 2011	temporaria	2006	savar.tarnogern	UmeaFlygplats	2.1	40	63.7	20.333	278.7	7.00036	2.51179	2006-04-10	2006-05-09	29	25.0917	0.218278	0.505833	0.00988252	0.0201594	NA	22	1.33333	18_6	Umea	Mix 1:1, data from Martin
Lind&Johansson 2007_Lind et al 2008_Lind et al 2011_Lind&Johansson 2011	temporaria	2006	stora.fjaderagg	UmeaFlygplats	2.1	40	63.75	20.6	278.7	7.00036	2.51179	2006-04-10	2006-05-09	29	26.125	0.519961	0.533333	0.0136145	0.0204147	NA	22	1.33333	18_6	Umea	Mix 1:1, data from Martin
Lind&Johansson 2007_Lind et al 2008_Lind et al 2011_Lind&Johansson 2011	temporaria	2006	storhaddingen	UmeaFlygplats	2.1	40	63.68	20.45	278.7	7.00036	2.51179	2006-04-10	2006-05-09	29	25.3917	0.250895	0.524167	0.0100347	0.0206433	NA	22	1.33333	18_6	Umea	Mix 1:1, data from Martin
Lind&Johansson 2007_Lind et al 2008_Lind et al 2011_Lind&Johansson 2011	temporaria	2006	vitskar	UmeaFlygplats	2.1	40	63.66	20.366	278.7	7.00036	2.51179	2006-04-10	2006-05-09	29	24.8667	0.288675	0.538889	0.0142833	0.0216711	NA	22	1.33333	18_6	Umea	Mix 1:1, data from Martin
Orizaola et al 2013	temporaria	2008	Allskog Maryds	RyngeV	spinach	10	55.615	13.8	276.1	3.60624	1.30614	2008-02-25	2008-04-05	40	33.3392	0.53005	0.595053	0.0079505	0.0178873	0.0004366	19	1	16_8	Uppsala	no predator treatment
Orizaola et al 2013	temporaria	2008	Jukkasjarvi Bjorkliden	Esrange	spinach	10	68.15	21.33	278.85	6.36396	2.28222	2008-05-01	2008-06-06	36	26.6254	0.39755	0.472085	0.017491	0.0178592	0.00076055	19	1	16_8	Uppsala	no predator treatment
Johansson et al 2010	temporaria	2008	bredskar	UmeaFlygplats	1.1	20	63.71	20.533	278.45	6.78823	2.43786	2008-04-10	2008-05-07	27	28.0756	1.53378	0.495444	0.0327896	0.0176637	0.00102436	22	1.33333	18_6	Umea	Mix 1:1, data from Martin
Johansson et al 2010	temporaria	2008	lillhaddingen	UmeaFlygplats	1.1	20	63.65	20.23	278.45	6.78823	2.43786	2008-04-10	2008-05-07	27	27.2288	1.67209	0.488081	0.0474976	0.0179135	0.00116289	22	1.33333	18_6	Umea	Mix 1:1, data from Martin
Johansson et al 2010	temporaria	2008	stora.fjaderagg	UmeaFlygplats	1.1	20	63.75	20.6	278.45	6.78823	2.43786	2008-04-10	2008-05-07	27	28.833	1.79461	0.47834	0.0277898	0.0166163	0.000955699	22	1.33333	18_6	Umea	Mix 1:1, data from Martin
Johansson et al 2010	temporaria	2008	storhaddingen	UmeaFlygplats	1.1	20	63.68	20.45	278.45	6.78823	2.43786	2008-04-10	2008-05-07	27	28.8319	1.71289	0.497106	0.0368952	0.0172732	0.00133585	22	1.33333	18_6	Umea	Mix 1:1, data from Martin
Johansson et al 2010	temporaria	2008	ahallan	UmeaFlygplats	1.1	20	63.66	20.383	278.45	6.78823	2.43786	2008-04-10	2008-05-07	27	28.8325	1.91631	0.426475	0.112725	0.014951	0.00435034	22	1.33333	18_6	Umea	Mix 1:1, data from Martin
Johansson et al 2010	temporaria	2008	algrundet	UmeaFlygplats	1.1	20	63.68	20.416	278.45	6.78823	2.43786	2008-04-10	2008-05-07	27	28.7789	1.82764	0.5218	0.0584933	0.0181847	0.00228286	22	1.33333	18_6	Umea	Mix 1:1, data from Martin
Johansson et al 2010	temporaria	2008	Fjardgrund	UmeaFlygplats	1.1	20	63.66	20.333	278.45	6.78823	2.43786	2008-04-10	2008-05-07	27	27.132	2.78012	0.395272	0.15084	0.0147146	0.0057344	22	1.33333	18_6	Umea	Mix 1:1, data from Martin
Johansson et al 2010	temporaria	2008	savar.tarnogern	UmeaFlygplats	1.1	20	63.7	20.333	278.45	6.78823	2.43786	2008-04-10	2008-05-07	27	27.8975	1.66779	0.510363	0.0409552	0.0183248	0.00151061	22	1.33333	18_6	Umea	Mix 1:1, data from Martin
Orizaola et al 2013	temporaria	2009	Allskog Maryds	RyngeV	spinach	10	55.615	13.8	279.05	3.81838	1.36835	2009-02-25	2009-04-04	38	35.0177	0.61835	0.615194	0.019081	0.0176056	0.0006479	19	1	16_8	Uppsala	no predator treatment
Orizaola et al 2013	temporaria	2009	Jukkasjarvi Bjorkliden	Esrange	spinach	10	68.15	21.33	278.9	10.8187	3.87907	2009-05-01	2009-05-17	16	31.5724	0.7509	0.635336	0.0222615	0.0202254	0.00077465	19	1	16_8	Uppsala	no predator treatment
*Mean temperature in Kelvin degrees during 31 days preceeding reproductive event during given year at a given location. According to Swedish meteorological and hydrological institute (SMHI) database.
